# Supplementary material for: Novel Y Chromosome Retrocopies in Canids Revealed through a Genome-Wide Association Study for Sex
Source: Genes (Basel). 2019 Apr 25;10(4):320. doi: 10.3390/genes10040320 (PMC6523286; doi:10.3390/genes10040320)
Supplement: Supplementary file 1 [file genes-10-00320-s001.zip]

Archive with 10 entries (7 files):
- Supplementary figures/
- Supplementary figures/Fig S1.pdf
- __MACOSX/
- __MACOSX/Supplementary figures/
- __MACOSX/Supplementary figures/._Fig S1.pdf
- Supplementary figures/Fig S2.pdf
- __MACOSX/Supplementary figures/._Fig S2.pdf
- Supplementary figures/Fig S3.pdf
- __MACOSX/Supplementary figures/._Fig S3.pdf
- Supplementary figures/Table S1.pdf
